# Supplementary material for: Oral Mycobiome Analysis of HIV-Infected Patients: Identification of Pichia as an Antagonist of Opportunistic Fungi
Source: PLoS Pathog. 2014 Mar 13;10(3):e1003996. doi: 10.1371/journal.ppat.1003996 (PMC3953492; doi:10.1371/journal.ppat.1003996)
Supplement: Table S1 — Relative abundance of bacteria in oral wash of HIV-infected and uninfected study participants. (XLS) [file ppat.1003996.s002.xls]

## Sheet: ST1 Bacteriome
Table S1. Relative abundance of bacteria in oral wash of HIV-infected and uninfected study participants.
ID	Actinomyces	Campylobacter	Granulicatella	Schlegelella	Atopobium	Hafnia	Pectobacterium	Serratia	Solobacterium	Eubacterium	Capnocytophaga	Kaistella	Fusobacterium	Parvimonas	Oribacterium	Lactobacillus	Leptotrichia	Sneathia	Rothia	Mycoplasma	Kingella	Neisseria	Actinobacillus	Aggregatibacter	Haemophilus	Pasteurella	Filifactor	Paludibacter	Porphyromonas	Tannerella	Hallella	Prevotella	Treponema	Gemella	Streptococcus	Megasphaera	Veillonella
1	0	0	0.0169082	0	0	0	0	0	0	0	0	0	0.0901771	0	0	0	0	0	0.0201288	0	0	0.244767	0	0.0249597	0.12963	0.037037	0	0	0.100644	0	0	0.138486	0.0152979	0.010467	0.0668277	0	0.0289855
2	0.0194553	0	0.0428016	0	0	0	0	0	0	0	0	0	0	0	0	0	0.0171206	0	0.100389	0	0.0140078	0.0770428	0	0	0.0980545	0	0	0	0.235019	0	0	0.0435798	0	0	0.264591	0	0.0529183
3	0.0374194	0	0.0309677	0	0	0	0	0	0	0	0	0	0	0	0	0	0.0206452	0	0.0787097	0	0	0	0	0	0.0141935	0	0	0	0	0	0	0.24129	0	0	0.312258	0.0206452	0.184516
4	0.031339	0	0.0185185	0	0.0185185	0	0	0	0	0	0	0	0.042735	0	0	0.048433	0	0	0.103989	0	0	0	0	0	0.025641	0	0.0128205	0	0.0242165	0	0	0.143875	0	0	0.290598	0	0.188034
5	0	0	0.0185185	0	0	0	0	0	0	0	0.0119826	0	0.0272331	0	0	0	0.0326797	0	0.0915033	0	0	0.130719	0	0.0239651	0.0882353	0	0	0	0.0348584	0	0	0.115468	0	0	0.235294	0	0.0631808
6	0	0	0.0146727	0	0	0	0	0	0	0	0.0462754	0	0.0349887	0	0	0	0.0146727	0	0.030474	0.023702	0	0.189616	0	0	0.0214447	0.010158	0	0	0.0124153	0	0.027088	0.297968	0	0	0.138826	0	0.0327314
7	0	0	0.0246815	0	0	0	0	0	0	0	0	0	0.0191083	0	0	0	0	0	0.0843949	0	0.0191083	0.0119427	0	0	0.172771	0	0	0	0	0	0	0.0453822	0	0.0302548	0.480096	0	0.0342357
Missing*	0	0	0	0	0	0	0	0	0	0	0	0	0	0	0	0	0	0	0	0	0	0	0	0	0	0	0	0	0	0	0	0	0	0	0	0	0
9	0.0222469	0.0155729	0.0200222	0.0111235	0.0111235	0	0	0	0.0177976	0	0	0	0.0600667	0	0	0	0.0100111	0	0.0155729	0	0	0.0456062	0	0	0.0389321	0	0	0	0.0600667	0	0	0.301446	0	0.0111235	0.18465	0.0100111	0.0934372
10	0.0355987	0	0	0	0	0	0	0	0	0	0.01726	0	0.030205	0	0	0	0	0	0.0420712	0	0	0	0	0	0.199569	0	0	0	0.0701187	0	0	0.0755124	0	0.0420712	0.312837	0	0.110032
11	0	0	0.034292	0	0	0	0	0	0	0	0	0	0.0353982	0	0	0	0	0	0.0110619	0	0	0.313053	0	0	0.0752212	0.0121681	0	0	0.0365044	0	0	0.0564159	0.0132743	0.0221239	0.232301	0	0.039823
12	0.011889	0.0224571	0.015852	0	0	0	0	0	0	0.011889	0	0	0.192867	0.0515192	0	0	0	0	0.0726552	0.0330251	0	0	0	0	0	0	0	0.0343461	0.0184941	0.010568	0	0.228534	0	0	0.174373	0	0
1C	0.0325342	0	0.0196918	0	0	0	0	0	0	0	0	0	0.0359589	0	0	0	0.0179795	0	0.0273973	0	0	0.0513699	0	0	0.123288	0	0	0	0	0	0	0.177226	0	0.0179795	0.339897	0	0.0821918
2C	0	0	0.035468	0	0	0	0	0	0	0	0	0	0.0295567	0	0	0	0.0118227	0	0.100493	0	0	0.0492611	0	0	0.0827586	0	0	0	0.0463054	0	0	0.250246	0	0	0.248276	0	0.0660099
3C	0.0139002	0.0130826	0	0	0	0.050695	0.0114473	0.29027	0	0	0	0	0.0196239	0	0	0	0	0	0.13982	0	0	0	0	0	0.0498774	0	0	0	0	0	0	0.0294358	0	0	0.183156	0	0.110384
4C	0.0143072	0	0.0218373	0	0.0143072	0	0	0	0	0	0	0	0.0120482	0	0	0	0	0	0.0286145	0	0	0.0858434	0.0158133	0	0.149849	0.0210843	0	0	0.064006	0	0	0.158886	0	0.0218373	0.284639	0	0.0474398
5C	0	0	0.0704225	0	0	0	0	0	0	0	0	0.0572183	0.0325704	0	0	0	0.0105634	0	0.0211268	0	0	0.0352113	0	0.0202465	0.177817	0.0369718	0	0	0.0633803	0	0	0.0871479	0	0.0176056	0.272887	0	0.0448944
6C	0	0	0.0214031	0	0	0	0	0	0	0	0	0	0.078478	0	0	0	0	0	0.0166468	0	0	0.0725327	0	0.0428062	0.25327	0.020214	0	0	0.0737218	0	0	0.0891795	0	0.0332937	0.199762	0	0.0237812
7C	0	0	0.018226	0	0	0	0	0	0	0	0.0109356	0	0.0826245	0	0	0	0.0826245	0	0.143378	0	0	0.0935601	0	0.0340219	0.0789793	0	0	0	0.0388821	0	0	0.0923451	0	0.0303767	0.144593	0	0.0510328
8C*	0	0.0101946	0	0	0	0	0	0	0.0120482	0	0	0	0.160334	0	0.0101946	0	0	0	0	0	0	0.320667	0	0	0	0	0	0	0.0333642	0	0	0.18165	0	0	0.1557	0	0
9C	0	0	0	0	0.0120746	0	0	0	0.0120746	0.0164654	0	0	0.0878156	0	0	0	0.0230516	0	0.01427	0	0	0	0	0	0.090011	0	0	0	0.0329308	0	0	0.361142	0	0.0109769	0.0691548	0.0274424	0.118551
10C	0.0195822	0	0.0182768	0	0	0	0	0	0	0	0	0	0.0365535	0	0	0	0.0300261	0.0248042	0.0417755	0	0	0	0	0	0.0261097	0.0117493	0	0	0.0274151	0	0	0.174935	0	0.0287206	0.343342	0	0.101828
11C	0.025641	0	0.018648	0	0	0	0	0	0	0	0.018648	0	0.0815851	0	0	0	0.020979	0	0.212121	0	0	0.020979	0	0	0.18648	0	0	0	0	0	0	0.0815851	0	0.039627	0.160839	0	0.0512821
12C	0	0	0.0421743	0	0	0	0	0	0	0	0	0	0.0234302	0	0	0	0.0234302	0	0.0299906	0	0	0	0	0	0.0581068	0.022493	0	0	0.0365511	0	0	0.164011	0	0.0196813	0.463918	0	0.0374883
*Excluded from analysis since data from corresponding HIV-infected sample was missing
