# Supplementary material for: Oral Mycobiome Analysis of HIV-Infected Patients: Identification of Pichia as an Antagonist of Opportunistic Fungi
Source: PLoS Pathog. 2014 Mar 13;10(3):e1003996. doi: 10.1371/journal.ppat.1003996 (PMC3953492; doi:10.1371/journal.ppat.1003996)
Supplement: Table S2 — Relative abundance of fungi in oral wash of HIV-infected and uninfected study participants. (XLS) [file ppat.1003996.s003.xls]

## Sheet: ST2 Mycobiome
Table S2. Relative abundance of fungi in oral wash of HIV-infected and uninfected study participants.
ID	Albatrellus	Alternaria	Antarctic	Aspergillus	Aureobasidium	Blumeria	Bullera	Candida	Cladosporium	Claviceps	Clavispora	Corynespora	Cryptococcus	Cystofilobasidium	Cytospora	Davidiella	Dioszegia	Emericella	Epicoccum	Exophiala	Fusarium	Galactomyces	Gibberella	Glomus	Hanseniaspora	Kodamaea	Lactarius	Microbotryum	Nigrospora	Penicillium	Phaeosphaeria	Pichia	Rhodotorula	Saccharomyces	Serpula	Trichosporon	Valsa	Yeast
1	0	0	0	0	0	0	0	0.9928	0	0	0	0	0	0	0	0	0	0	0	0	0	0	0	0	0	0	0	0	0	0	0	0	0	0	0	0	0	0
2	0	0	0	0	0.277092	0	0.0336077	0.685185	0	0	0	0	0	0	0	0	0	0	0	0	0	0	0	0	0	0	0	0	0	0	0	0	0	0	0	0	0	0
3	0	0	0	0.193435	0	0	0	0.77374	0	0	0.0128957	0	0	0	0	0	0	0	0	0	0	0	0	0	0	0	0	0	0	0	0	0	0	0	0	0	0	0
4	0	0	0	0	0	0	0	0.982338	0	0	0	0	0	0	0	0	0	0	0	0	0	0	0	0	0	0	0	0	0	0.0155844	0	0	0	0	0	0	0	0
5	0	0	0	0	0	0	0	0.110604	0	0	0	0.0125428	0	0	0	0	0	0	0.189282	0	0.116306	0	0	0	0	0	0	0	0	0.354618	0	0	0	0	0	0.194983	0	0
6	0	0	0	0	0	0	0	0.943474	0	0	0	0	0	0	0	0	0	0	0	0	0	0	0	0	0	0	0	0	0	0	0	0	0.053443	0	0	0	0	0
7	0	0.0136411	0	0	0	0	0	0.609654	0	0	0	0	0	0	0	0	0	0	0.139559	0	0	0	0	0	0	0	0	0	0	0	0	0	0	0	0	0.196222	0	0
8	0	0.237578	0	0	0	0	0	0	0	0	0	0.0341615	0.0372671	0	0	0	0	0	0.145963	0	0.296584	0.0667702	0.0652174	0	0	0	0	0	0.0621118	0.0139752	0	0	0	0	0	0	0	0
9	0	0	0	0	0	0.913793	0	0.0482759	0	0	0	0	0	0	0	0	0	0	0	0	0	0	0	0	0	0	0	0	0	0	0	0	0	0	0	0	0	0
10	0	0	0	0	0	0	0	0.999492	0	0	0	0	0	0	0	0	0	0	0	0	0	0	0	0	0	0	0	0	0	0	0	0	0	0	0	0	0	0
11	0	0.0179257	0	0	0	0	0	0.965429	0	0	0	0	0	0	0	0	0	0	0	0	0	0	0	0	0	0	0	0	0	0	0	0	0	0	0.0102433	0	0	0
12	0	0	0	0	0	0	0	0.0284091	0	0	0	0	0	0	0	0	0	0	0.318182	0	0	0	0	0	0	0	0	0	0	0	0	0	0	0	0	0.629261	0	0
1C	0	0	0	0	0	0	0	0.506928	0	0	0	0.0311778	0	0	0.0207852	0	0	0	0	0	0.170901	0	0.0254042	0	0	0	0	0	0	0	0.0866051	0	0	0.0230947	0	0	0.114319	0
2C	0	0	0	0	0	0	0	0.961207	0	0	0	0	0	0	0	0	0	0	0	0	0	0	0	0	0	0	0	0.0387931	0	0	0	0	0	0	0	0	0	0
3C	0	0	0	0	0	0	0	0.978254	0	0	0	0	0	0	0	0	0	0	0	0	0	0	0	0	0	0	0	0	0	0	0	0.0201926	0	0	0	0	0	0
4C	0	0	0.0375289	0	0	0	0	0	0	0	0	0	0	0	0	0	0	0	0	0.034642	0	0	0	0	0	0	0	0	0	0.0254042	0	0	0.0508083	0	0	0.845843	0	0
5C	0	0.0391156	0	0.0127551	0	0	0	0.555272	0	0.128401	0	0	0	0	0	0	0	0	0.134354	0	0.077381	0	0	0.0102041	0	0	0	0	0	0.0102041	0	0	0	0	0	0	0	0
6C	0	0	0	0	0	0	0	0.607662	0	0	0	0.011889	0.167768	0	0	0	0	0	0	0	0.142668	0	0.0343461	0	0	0	0.0171731	0	0	0	0	0	0	0.01321	0	0	0	0
7C	0	0	0	0	0	0	0	0	0.112948	0	0	0	0	0.269972	0	0	0.0110193	0	0	0	0	0	0	0	0	0	0	0	0	0.0633609	0	0.533058	0	0	0	0	0	0
8C	0	0	0	0	0	0	0	0	0	0	0	0	0.60381	0	0	0.39619	0	0	0	0	0	0	0	0	0	0	0	0	0	0	0	0	0	0	0	0	0	0
9C	0	0	0	0	0	0	0	0	0	0	0	0	0	0	0	0	0	0	0	0	0	0	0	0	0	0	0	0	0	0	0	1	0	0	0	0	0	0
10C	0.014738	0	0	0	0	0	0	0.316048	0	0	0	0	0	0	0	0	0	0	0	0	0.0638646	0.0322052	0	0	0	0	0	0	0	0	0	0.457969	0.10262	0	0	0	0	0
11C	0	0	0	0.207779	0	0	0	0	0.431934	0	0	0	0	0	0	0	0	0.144319	0	0	0	0	0	0	0.0470829	0.154555	0	0	0	0	0	0	0	0	0	0	0	0.011259
12C	0	0	0	0	0.0501319	0	0	0.461741	0.0791557	0	0.211961	0	0	0	0	0	0	0	0.194371	0	0	0	0	0	0	0	0	0	0	0	0	0	0	0	0	0	0	0
